# Supplementary material for: Probe set filtering increases correlation between Affymetrix GeneChip and qRT-PCR expression measurements
Source: BMC Bioinformatics. 2010 Feb 24;11:104. doi: 10.1186/1471-2105-11-104 (PMC2841208; doi:10.1186/1471-2105-11-104)
Supplement: Additional file 1 — This file contains qRT-PCR results of Tsc experiment. [file 1471-2105-11-104-S1.TXT]

N_bt_n_9.CEL N_bt_n_11.CEL N_bt_t_6.CEL N_bt_t_2.CEL N_bt_t12.CEL N_bt_t_13.CEL N_bt_t14.CEL
ANXA1 25.4175 23.525 23.67 18.8165 23.044 20.3905 21.582
CNDP1 18.029 18.489 18.9525 32.3405 28.7235 30.183 24.6625
GPNMB 23.1055 22.252 26.3575 18.24 20.0835 16.362 18.4095
NPTX1 20.198 19.8825 22.007 37.3085 26.394 31.324 29.686
S100A11 22.143 21.5105 21.2155 19.9405 21.468 19.0405 19.736
CADPS2 20.5225 19.1275 19.8395 25.446 28.4635 27.613 28.1845
FAT2 21.266 20.082 21.1835 35.823 33.847 37.4395 36.1405
KIAA1189 19.8065 18.1335 19.4535 27.6655 28.992 26.398 26.3085
MBP 13.85 13.926 14.396 24.4945 25.878 24.0165 21.9415
NEUROD1 19.928 18.902 17.54 31.177 30.106 33.774 33.2395
PVALB 19.898 19.4965 19.8515 31.545 26.5485 31.3825 29.1025
DIMT1L 12.9755 12.774 13.2665 13.3505 13.2375 13.1425 13.289
