# Supplementary material for: Probe set filtering increases correlation between Affymetrix GeneChip and qRT-PCR expression measurements
Source: BMC Bioinformatics. 2010 Feb 24;11:104. doi: 10.1186/1471-2105-11-104 (PMC2841208; doi:10.1186/1471-2105-11-104)
Supplement: Additional file 3 — This document contains an R code used in our analysis. [file 1471-2105-11-104-S3.R]

library(affy)

filtrations=function(x){
n=length(x)
b=c(x=="P")
if ((sum(b)/n)<0.25)  FALSE
else  TRUE
}


####naive mapping
#mean probe set
map = function(Y,ENS) {
  ens=unique(sort(ENS[,2])); prim=as.factor(rownames(Y))
  ep=intersect(ens,prim); ENS=ENS[ENS[,2] %in% ep,]

  aa=tapply(as.character(ENS[,1]),as.character(ENS[,2]),
             function(x) length(unique(x)))
  ep1=ep[aa==1]
  prim1=prim[prim %in% ep1]; ENS1=ENS[ENS[,2] %in% ep1,]
  gene=tapply(as.character(ENS1[,1]),as.character(ENS1[,2]),
               function(x) as.character(unique(x)))
  gene=as.factor(as.character(gene)); geneId=levels(gene)

  YG1=as.matrix(Y[prim %in% prim1,]); n1=ncol(Y)
  YG=matrix(NA,length(geneId),n1)                 
  for(i in 1:n1) YG[,i]=tapply(YG1[,i],gene,mean)
  rownames(YG)=geneId; colnames(YG)=colnames(Y)
  YG
}

#best probe set
map2=function(Y,ENS){
Y=Y[apply(Y,1,function(y)   (length(gr1)-sum(is.na(y[gr1]))>1) & (length(gr2)-sum(is.na(y[gr2]))>1)    ),]
Y=Y[apply(Y,1, function(y)  ((sd(y[gr1],na.rm=T)>0) & (sd(y[gr2],na.rm=T)>0)) ),]
ENS=ENS[ENS[,2]!="",]
ENS=ENS[ENS[,2]%in%rownames(Y),]
id_l=tapply(as.character(ENS[,1]),as.character(ENS[,2]),function(z) length(unique(z)))
ENS=ENS[ENS[,2]%in%names(id_l[id_l==1]),]  
ens_list=tapply(as.character(ENS[,2]),as.character(ENS[,1]),function(x) list(unique(x)))
ens_list1=unlist(ens_list[sapply(ens_list,length)==1])
V1=Y[ens_list1,]
rownames(V1)=names(ens_list1)
ens_list2=ens_list[!names(ens_list)%in%names(ens_list1)]
V2=t(sapply(ens_list2,function(x){
				AA=Y[x,]
				aa=apply(AA,1,function(y) t.test(y[gr1],y[gr2])$p.val)
				as.numeric(AA[names(which(aa==min(aa)))[1],])
				}))
rownames(V2)=names(ens_list2)
colnames(V2)=colnames(V1)
V=rbind(V1,V2)
V=V[sort(rownames(V)),]
V
}

met=c("MAS5","PLIER","MBEImm","GCRMA","RMA","MBEI")

X=NULL
X[[1]]=log2(read.table("MAS5_macq.txt",header=T))
X[[2]]=read.table("PLIER_macq.txt",header=T)
X[[3]]=log2(read.table("MBEIpmmm_macq.txt",header=T))
X[[4]]=read.table("GCRMA_macq.txt",header=T)
X[[5]]=read.table("RMA_macq.txt",header=T)
X[[6]]=log2(read.table("MBEIpm_macq.txt",header=T))

#samples selection
GR=9:16 ## C and D

TAB=read.delim("hgu133plus2_250809.txt",header=T)
calls=read.table("calls_macq.txt",header=T)

CT=read.delim("norm_MAQC_TAQ_1_POLR2A.txt",header=T,sep="\t")
CT=as.matrix(CT[,c(2,seq(3,ncol(CT),by=2))])
CT[,1]=paste("Hs.",sub("Hs","",sub("Hs00","",sapply(CT[,1],function(x) strsplit(x,"_")[[1]][1]))),sep="")
opis=read.delim("opis.txt",header=T) 
CT=CT[which(opis[,2]%in%TAB[,4]),]
CT[,1]=as.vector(opis[which(opis[,2]%in%TAB[,4]),2])
row_names=CT[,1]
CT=matrix(log2(as.numeric(CT[,-1])),nrow=nrow(CT))
rownames(CT)=row_names
CT=CT[,GR]
CT=CT[!rownames(CT)%in%rownames(CT[duplicated(rownames(CT)),]),]


for(i in 1:length(X)) X[[i]]=X[[i]][,GR] 
calls=calls[,GR]
gr1=1:4
gr2=5:8
## Filtration
b=apply(calls,1,filtration)
Xf=lapply(1:length(X),function(i) X[[i]][b,])
names(Xf)=met

## Mapping
Xm=lapply(1:length(X),function(i) map(X[[i]],TAB[,2:1]))
Xfm=lapply(1:length(Xf),function(i) map(Xf[[i]],TAB[,2:1]))
names(Xm)=met
names(Xfm)=met

Xm2=lapply(1:length(X),function(i) map2(X[[i]],TAB[,2:1]))
Xfm2=lapply(1:length(Xf),function(i) map2(Xf[[i]],TAB[,2:1]))
names(Xm2)=met
names(Xfm2)=met

X2=X
Xf2=Xf

ps=lapply(rownames(CT),function(x) unique(as.vector(TAB[TAB[,4]==x,1])))
ens=lapply(rownames(CT),function(x) unique(as.vector(TAB[TAB[,4]==x,2])))

psX=lapply(ps,function(x) x[x%in%rownames(X[[1]])])
psX2=lapply(ps,function(x) x[x%in%rownames(X2[[1]])])
psXf=lapply(ps,function(x) x[x%in%rownames(Xf[[1]])])
psXf2=lapply(ps,function(x) x[x%in%rownames(Xf2[[1]])])
ensXm=lapply(ens,function(x) x[x%in%rownames(Xm[[1]])])
ensXfm=lapply(ens,function(x) x[x%in%rownames(Xfm[[1]])])
ensXm2=lapply(ens,function(x) x[x%in%rownames(Xm2[[1]])])
ensXfm2=lapply(ens,function(x) x[x%in%rownames(Xfm2[[1]])])

sr=function(Exp,id){
lapply(Exp,function(Y){
	t(
	sapply(id,function(x){
			{
			if (length(x)==0) {rep(NA,ncol(Y))}
			else {
				AA=Y[x,]
				{
				if (nrow(AA)>0) 
					{apply(AA,2,mean)}
				else {rep(NA,ncol(Y))}
				}
			     }
			}
		})
	)
})
}

wyb=function(Exp,id){
lapply(Exp,function(Y){
	t(
	sapply(id,function(x){
			{
			if (length(x)==0) {rep(NA,ncol(Y))}
			else {
				AA=Y[x,]
 				AA=AA[apply(AA,1,function(z) sum(is.na(z))==0),]
				{
				if (nrow(AA)>0) 
					{
					aa=unlist(apply(AA,1,function(y) {
									{
									if (sd(y)!=0) t.test(y[gr1],y[gr2])$p.val
									else 1}
									}))
					{
					if (length(aa)>0) {as.numeric(AA[names(which(aa==min(aa))[1]),])}
					else {rep(NA,ncol(Y))}
					}
			     		}
				else {rep(NA,ncol(Y))}
				}
			     }
			}
		})
	)
})
}

for(i in 1:length(Xm)) Xm[[i]]=data.frame(Xm[[i]])
for(i in 1:length(Xfm)) Xfm[[i]]=data.frame(Xfm[[i]])
for(i in 1:length(Xm2)) Xm2[[i]]=data.frame(Xm2[[i]])
for(i in 1:length(Xfm2)) Xfm2[[i]]=data.frame(Xfm2[[i]])

X=sr(X,psX)
Xf=sr(Xf,psXf)
Xm=sr(Xm,ensXm)
Xfm=sr(Xfm,ensXfm)

X2=wyb(X2,psX2)
Xf2=wyb(Xf2,psXf2)
Xm2=wyb(Xm2,ensXm2)
Xfm2=wyb(Xfm2,ensXfm2)

Kerr_cor=function(X,Y,e1,e2){
a1=apply(X[,e1],1,function(x) mean(x,na.rm=T))
a2=apply(X[,e2],1,function(x) mean(x,na.rm=T))
a=a1-a2
b1=apply(Y[,e1],1,function(x) mean(x,na.rm=T))
b2=apply(Y[,e2],1,function(x) mean(x,na.rm=T))
b=b1-b2
cor(a,-b,use="complete.obs")
}


Kerr_sp_corSD=function(X,Y,e1,e2){
a1m=apply(X[,e1],1,function(x) mean(x,na.rm=T))
a1s=apply(X[,e1],1,function(x) sd(x,na.rm=T))
a2m=apply(X[,e2],1,function(x) mean(x,na.rm=T))
a2s=apply(X[,e2],1,function(x) sd(x,na.rm=T))
a=(a1m-a2m)/sqrt( ( (a1s^2) / length(e1) )+ ( (a2s^2) / length(e2) )   )
a[c(which(a1s==0),which(a2s==0))]=NA
b1m=apply(Y[,e1],1,function(x) mean(x,na.rm=T))
b1s=apply(Y[,e1],1,function(x) sd(x,na.rm=T))
b2m=apply(Y[,e2],1,function(x) mean(x,na.rm=T))
b2s=apply(Y[,e2],1,function(x) sd(x,na.rm=T))
b=(b1m-b2m)/sqrt( ( (b1s^2) / length(e1) )+ ( (b2s^2) / length(e2) )   )
b[unique(c(which(b1s==0),which(b2s==0)))]=NA
cor(a,-b,use="complete.obs",method = "spearman")
}


Kp=rbind(
sapply(1:length(X),function(i) Kerr_cor(X[[i]],CT,gr1,gr2)),
sapply(1:length(Xf),function(i) Kerr_cor(Xf[[i]],CT,gr1,gr2)),
sapply(1:length(Xm),function(i) Kerr_cor(Xm[[i]],CT,gr1,gr2)),
sapply(1:length(Xfm),function(i) Kerr_cor(Xfm[[i]],CT,gr1,gr2))
)
rownames(Kp)=c("A","F","M","FM")
colnames(Kp)=met

Kp2=rbind(
sapply(1:length(X2),function(i) Kerr_cor(X2[[i]],CT,gr1,gr2)),
sapply(1:length(Xf2),function(i) Kerr_cor(Xf2[[i]],CT,gr1,gr2)),
sapply(1:length(Xm2),function(i) Kerr_cor(Xm2[[i]],CT,gr1,gr2)),
sapply(1:length(Xfm2),function(i) Kerr_cor(Xfm2[[i]],CT,gr1,gr2))
)
rownames(Kp2)=c("A2","F2","M2","FM2")
colnames(Kp2)=met

Ksds=rbind(
sapply(1:length(X),function(i) Kerr_sp_corSD(X[[i]],CT,gr1,gr2)),
sapply(1:length(Xf),function(i) Kerr_sp_corSD(Xf[[i]],CT,gr1,gr2)),
sapply(1:length(Xm),function(i) Kerr_sp_corSD(Xm[[i]],CT,gr1,gr2)),
sapply(1:length(Xfm),function(i) Kerr_sp_corSD(Xfm[[i]],CT,gr1,gr2))
)
rownames(Ksds)=c("A","F","M","FM")
colnames(Ksds)=met

Ksds2=rbind(
sapply(1:length(X2),function(i) Kerr_sp_corSD(X2[[i]],CT,gr1,gr2)),
sapply(1:length(Xf2),function(i) Kerr_sp_corSD(Xf2[[i]],CT,gr1,gr2)),
sapply(1:length(Xm2),function(i) Kerr_sp_corSD(Xm2[[i]],CT,gr1,gr2)),
sapply(1:length(Xfm2),function(i) Kerr_sp_corSD(Xfm2[[i]],CT,gr1,gr2))
)
rownames(Ksds2)=c("A2","F2","M2","FM2")
colnames(Ksds2)=met

##########################################################################################################################
##								CDF							##
##########################################################################################################################


X=NULL
X[[1]]=log2(read.table("Custom_CDF/MAS5_macq_CDF11.txt",header=T))[,9:16]
X[[2]]=read.table("Custom_CDF/PLIER_macq_CDF11.txt",header=T)[,9:16]
X[[3]]=log2(read.table("Custom_CDF/MBEIpmmm_macq_CDF11.txt",header=T))[,9:16]
X[[4]]=read.table("Custom_CDF/GCRMA_macq_CDF11.txt",header=T)[,9:16]
X[[5]]=read.table("Custom_CDF/RMA_macq_CDF11.txt",header=T)[,9:16]
X[[6]]=log2(read.table("Custom_CDF/MBEIpm_macq_CDF11.txt",header=T))[,9:16]


## Filtration
b=apply(calls,1,filtration)
Xf=lapply(1:length(X),function(i) X[[i]][b,])
names(Xf)=met


ent_names=sapply(rownames(X[[1]]),function(x) substr(x,1,nchar(x)-3))
ent_namesF=sapply(rownames(Xf[[1]]),function(x) substr(x,1,nchar(x)-3))

for(i in 1:length(X)) rownames(X[[i]])=ent_names
for(i in 1:length(Xf)) rownames(Xf[[i]])=ent_namesF

ens=lapply(rownames(CT),function(x) unique(as.vector(TAB[TAB[,4]==x,2])))

ensX=lapply(ens,function(x) x[x%in%rownames(X[[1]])])
ensXf=lapply(ens,function(x) x[x%in%rownames(Xf[[1]])])


X=lapply(X,function(Y){
	t(
	sapply(ensX,function(x){
			{
			if (length(x)==0) {rep(NA,ncol(Y))}
			else {as.numeric(Y[x,]) }
			}
		})
	)
})

Xf=lapply(Xf,function(Y){
	t(
	sapply(ensXf,function(x){
			{
			if (length(x)==0) {rep(NA,ncol(Y))}
			else {as.numeric(Y[x,]) }
			}
		})
	)
})

gr1=1:4
gr2=5:8

Kp=rbind(
sapply(1:length(X),function(i) Kerr_cor(X[[i]],-CT,gr1,gr2)),
sapply(1:length(Xf),function(i) Kerr_cor(Xf[[i]],-CT,gr1,gr2))
)
rownames(Kp)=c("D","FD")
colnames(Kp)=met

Ksds=rbind(
sapply(1:length(X),function(i) Kerr_sp_corSD(X[[i]],-CT,gr1,gr2)),
sapply(1:length(Xf),function(i) Kerr_sp_corSD(Xf[[i]],-CT,gr1,gr2))
)
rownames(Ksds)=c("D","FD")
colnames(Ksds)=met
